# Supplementary material for: Circulatory miR-411-5p as a Novel Prognostic Biomarker for Major Adverse Cardiovascular Events in Patients with Atrial Fibrillation
Source: Int J Mol Sci. 2023 Feb 15;24(4):3861. doi: 10.3390/ijms24043861 (PMC9964230; doi:10.3390/ijms24043861)
Supplement: Supplementary file 1 [file ijms-24-03861-s001.zip]

Archive with 1 entries (1 files):
- ijms-2174012-supplementary.pdf
